# Supplementary material for: GATA-1 Defects in Diamond–Blackfan Anemia: Phenotypic Characterization Points to a Specific Subset of Disease
Source: Genes (Basel). 2022 Feb 28;13(3):447. doi: 10.3390/genes13030447 (PMC8949872; doi:10.3390/genes13030447)
Supplement: Supplementary file 1 [file genes-13-00447-s001.zip]

Archive with 1 entries (1 files):
- genes-1570525-supplementary.pdf
